# Supplementary material for: ATXN2-mediated translation of TNFR1 promotes esophageal squamous cell carcinoma via m6A-dependent manner
Source: Mol Ther. 2022 Jan 4;30(3):1089–103. doi: 10.1016/j.ymthe.2022.01.006 (PMC8899599; doi:10.1016/j.ymthe.2022.01.006)
Supplement: Table S1. Genes involved in TNFR1-related pathways and their m6A levels in ESCC [file mmc2.xlsx]

## Sheet: TNFR1_related_pathways_allgenes
Table S1. Genes involved in TNFR1 related pathways and their m6A levels in ESCC.
gene symbol	ENTREZ ID	ENSEMBL	pathway	peak	m6A levels
ARRB1	408	ENSG00000137486	MAPK signaling	chr11:74975972-74977318	Not.signif
ATF4	468	ENSG00000128272	MAPK signaling	chr22:39917999-39918571	Not.signif
BAG4	9530	ENSG00000156735	TNF signaling	chr8:38067547-38068539	Not.signif
BCL10	8915	ENSG00000142867	NF-кB signaling	chr1:85733215-85733665	Hyper
BCL2	596	ENSG00000171791	NF-кB signaling	chr18:60985117-60986022	Hyper
BCL2L1	598	ENSG00000171552	NF-кB signaling	chr20:30309358-30310237	Not.signif
cIAP1	329	ENSG00000110330	TNF signaling	chr11:102220508-102221480	Hyper
cIAP2	330	ENSG00000023445	NF-кB signaling	chr11:102195187-102196034	Not.signif
CARD10	29775	ENSG00000100065	NF-кB signaling	chr22:37911872-37912399	Hyper
CARD11	84433	ENSG00000198286	NF-кB signaling	chr7:2945936-2946477	Hyper
CASP10	843	ENSG00000003400	TNF signaling	chr2:202083817-202084813	Not.signif
CASP7	840	ENSG00000165806	TNF signaling	chr10:115489870-115490467	Not.signif
CCL19	6363	ENSG00000172724	NF-кB signaling	chr9:34689588-34690339	Not.signif
CCL21	6366	ENSG00000137077	NF-кB signaling	chr9:34708958-34710114	Not.signif
CD14	929	ENSG00000170458	MAPK signaling	chr5:140011328-140012840	Not.signif
CD40	958	ENSG00000101017	NF-кB signaling	chr20:44757462-44758155	Not.signif
CDC42	998	ENSG00000070831	MAPK signaling	chr1:22418988-22419389	Not.signif
CEBPB	1051	ENSG00000172216	TNF signaling	chr20:48807417-48809079	Hyper
CFLAR	8837	ENSG00000003402	NF-кB signaling	chr2:202001543-202002742	Not.signif
CRK	1398	ENSG00000167193	MAPK signaling	chr17:1339913-1340532	Hyper
CRKL	1399	ENSG00000099942	MAPK signaling	chr22:21306742-21307788	Not.signif
CSF1	1435	ENSG00000184371	MAPK signaling	chr1:110465812-110466612	Hyper
CXCL3	2921	ENSG00000163734	TNF signaling	chr4:74902338-74902795	Hyper
DAB2IP	153090	ENSG00000136848	TNF signaling	chr9:124544562-124545322	Hyper
DAXX	1616	ENSG00000231617	MAPK signaling	chr6:33287384-33288060	Not.signif
DDIT3	1649	ENSG00000175197	MAPK signaling	chr12:57910370-57910955	Not.signif
DUSP1	1843	ENSG00000120129	MAPK signaling	chr5:172195438-172195979	Not.signif
DUSP16	80824	ENSG00000111266	MAPK signaling	chr12:12630527-12630949	Hyper
DUSP3	1845	ENSG00000108861	MAPK signaling	chr17:41843538-41843985	Not.signif
DUSP4	1846	ENSG00000120875	MAPK signaling	chr8:29207432-29208195	Hyper
DUSP5	1847	ENSG00000138166	MAPK signaling	chr10:112269777-112271253	Not.signif
DUSP6	1848	ENSG00000139318	MAPK signaling	chr12:89742635-89743357	Hyper
DUSP7	1849	ENSG00000164086	MAPK signaling	chr3:52087941-52088390	Hyper
ECSIT	51295	ENSG00000130159	MAPK signaling	chr19:11616779-11617243	Not.signif
EFNA1	1942	ENSG00000169242	MAPK signaling	chr1:155106430-155107283	Not.signif
EGFR	1956	ENSG00000146648	MAPK signaling	chr7:55272948-55274532	Hyper
ELK4	2005	ENSG00000158711	MAPK signaling	chr1:205585439-205585772	Hyper
EPHA2	1969	ENSG00000142627	MAPK signaling	chr1:16474814-16475542	Hyper
ERBB2	2064	ENSG00000141736	MAPK signaling	chr17:37883582-37884870	Not.signif
ERC1	23085	ENSG00000283017	NF-кB signaling	chr12:1192306-1192729	Hyper
ERC1	23085	ENSG00000082805	NF-кB signaling	chr12:1192306-1192729	Hyper
FADD	8772	ENSG00000168040	TNF signaling	chr11:70052205-70053347	Not.signif
FGFR3	2261	ENSG00000068078	MAPK signaling	chr4:1808730-1809597	Hyper
FLNA	2316	ENSG00000196924	MAPK signaling	chrX:153587613-153589049	Not.signif
FLNB	2317	ENSG00000136068	MAPK signaling	chr3:58108819-58109417	Not.signif
FLNC	2318	ENSG00000128591	MAPK signaling	chr7:128484711-128485309	Hypo
FOS	2353	ENSG00000170345	MAPK signaling	chr14:75747289-75748435	Not.signif
GADD45A	1647	ENSG00000116717	MAPK signaling	chr1:68150905-68151221	Hyper
GADD45G	10912	ENSG00000130222	MAPK signaling	chr9:92220729-92221423	Hyper
GNA12	2768	ENSG00000146535	MAPK signaling	chr7:2770382-2771384	Hyper
HRAS	3265	ENSG00000174775	MAPK signaling	chr11:532274-532755	Not.signif
HSPA1A	3303	ENSG00000204389	MAPK signaling	chr6:31784642-31785673	Not.signif
HSPA1B	3304	ENSG00000212866	MAPK signaling	chr6:31795550-31795882	Hyper
HSPA2	3306	ENSG00000126803	MAPK signaling	chr14:65007612-65009605	Not.signif
HSPA6	3310	ENSG00000173110	MAPK signaling	chr1:161495643-161496374	Hyper
ICAM1	3383	ENSG00000090339	NF-кB signaling	chr19:10395679-10396454	Not.signif
IGF1R	3480	ENSG00000140443	MAPK signaling	chr15:99504668-99506214	Hyper
IL1R1	3554	ENSG00000115594	MAPK signaling	chr2:102792842-102793541	Not.signif
INSR	3643	ENSG00000171105	MAPK signaling	chr19:7116644-7117421	Not.signif
IRAK1	3654	ENSG00000184216	MAPK signaling	chrX:153275999-153277418	Not.signif
JAG1	182	ENSG00000101384	TNF signaling	chr20:10619980-10620537	Hyper
JUN	3725	ENSG00000177606	MAPK signaling	chr1:59247233-59249700	Not.signif
JUNB	3726	ENSG00000171223	TNF signaling	chr19:12902358-12904031	Hyper
JUND	3727	ENSG00000130522	MAPK signaling	chr19:18390863-18392383	Hyper
KITLG	4254	ENSG00000049130	MAPK signaling	chr12:88890107-88890958	Not.signif
LTB	4050	ENSG00000204487	NF-кB signaling	chr6:31548400-31548940	Not.signif
LTBR	4055	ENSG00000111321	NF-кB signaling	chr12:6499825-6500669	Not.signif
LYN	4067	ENSG00000254087	NF-кB signaling	chr8:56922786-56923439	Not.signif
MAP2K3	5606	ENSG00000034152	MAPK signaling	chr17:21217458-21218054	Not.signif
MAP2K4	6416	ENSG00000065559	MAPK signaling	chr17:12044513-12045309	Not.signif
MEK1	5604	ENSG00000169032	MAPK signaling	chr15:66679615-66680072	Hyper
MAP3K1	4214	ENSG00000095015	MAPK signaling	chr5:56177557-56178512	Hyper
MAP3K11	4296	ENSG00000173327	MAPK signaling	chr11:65365325-65366099	Not.signif
MAP3K3	4215	ENSG00000198909	MAPK signaling	chr17:61770908-61771876	Not.signif
MAP3K4	4216	ENSG00000085511	MAPK signaling	chr6:161469647-161471011	Not.signif
MAP3K5	4217	ENSG00000197442	MAPK signaling	chr6:137112862-137113623	Not.signif
MAPK13	5603	ENSG00000156711	MAPK signaling	chr6:36107070-36108003	Not.signif
MAPK3	5595	ENSG00000102882	MAPK signaling	chr16:30125425-30126103	Not.signif
MAPKAPK2	9261	ENSG00000162889	MAPK signaling	chr1:206905929-206906353	Not.signif
MAX	4149	ENSG00000125952	MAPK signaling	chr14:65542427-65543377	Not.signif
MECOM	2122	ENSG00000085276	MAPK signaling	chr3:169381059-169381454	Not.signif
MKNK2	2872	ENSG00000099875	MAPK signaling	chr19:2037513-2038607	Not.signif
MLKL	197259	ENSG00000168404	TNF signaling	chr16:74734324-74734808	Not.signif
MMP14	4323	ENSG00000157227	TNF signaling	chr14:23314916-23316803	Hyper
MYC	4609	ENSG00000136997	MAPK signaling	chr8:128750476-128751265	Not.signif
MYD88	4615	ENSG00000172936	MAPK signaling	chr3:38180167-38180538	Not.signif
NF1	4763	ENSG00000196712	MAPK signaling	chr17:29645218-29646045	Not.signif
NFATC3	4775	ENSG00000072736	MAPK signaling	chr16:68260150-68261241	Not.signif
NGFR	4804	ENSG00000064300	MAPK signaling	chr17:47590032-47590939	Hyper
NOD2	64127	ENSG00000167207	TNF signaling	chr16:50766238-50766938	Not.signif
NR4A1	3164	ENSG00000123358	MAPK signaling	chr12:52452471-52453241	Not.signif
NTF4	4909	ENSG00000225950	MAPK signaling	chr19:49564518-49565058	Not.signif
PAK2	5062	ENSG00000180370	MAPK signaling	chr3:196555189-196555600	Not.signif
PDGFA	5154	ENSG00000197461	MAPK signaling	chr7:537643-538263	Not.signif
PDGFB	5155	ENSG00000100311	MAPK signaling	chr22:39620699-39621195	Hyper
PDGFRA	5156	ENSG00000134853	MAPK signaling	chr4:55161291-55162019	Not.signif
PDGFRB	5159	ENSG00000113721	MAPK signaling	chr5:149493449-149494747	Not.signif
PGAM5	192111	ENSG00000247077	TNF signaling	chr12:133297263-133297987	Hyper
PIK3R1	5295	ENSG00000145675	TNF signaling	chr5:67593239-67594233	Not.signif
PIK3R2	5296	ENSG00000105647	TNF signaling	chr19:18266279-18266985	Hyper
PLA2G4F	255189	ENSG00000168907	MAPK signaling	chr15:42433571-42434402	Not.signif
PLAU	5328	ENSG00000122861	NF-кB signaling	chr10:75676146-75676705	Not.signif
PPM1A	5494	ENSG00000100614	MAPK signaling	chr14:60749425-60750223	Not.signif
PPM1B	5495	ENSG00000138032	MAPK signaling	chr2:44428324-44429184	Not.signif
PPP3CB	5532	ENSG00000107758	MAPK signaling	chr10:75197733-75198164	Not.signif
PTPN7	5778	ENSG00000143851	MAPK signaling	chr1:202116224-202116687	Not.signif
RAF1	5894	ENSG00000132155	MAPK signaling	chr3:12625299-12626156	Not.signif
RASA1	5921	ENSG00000145715	MAPK signaling	chr5:86564105-86564851	Hyper
RELA	5970	ENSG00000173039	MAPK signaling	chr11:65421563-65422259	Not.signif
RELB	5971	ENSG00000104856	MAPK signaling	chr19:45540646-45541406	Hyper
RIPK1	8737	ENSG00000137275	TNF signaling	chr6:3105762-3106154	Hyper
RPS6KA4	8986	ENSG00000162302	MAPK signaling	chr11:64127575-64128143	Hyper
SOCS3	9021	ENSG00000184557	TNF signaling	chr17:76353148-76355260	Hyper
SRF	6722	ENSG00000112658	MAPK signaling	chr6:43139085-43139877	Not.signif
SYK	6850	ENSG00000165025	NF-кB signaling	chr9:93657809-93659045	Not.signif
TAB1	10454	ENSG00000100324	MAPK signaling	chr22:39826019-39827206	Not.signif
TAB2	23118	ENSG00000228408	MAPK signaling	chr6:149699153-149700654	Not.signif
TAOK1	57551	ENSG00000160551	MAPK signaling	chr17:27869578-27870133	Not.signif
TAOK2	9344	ENSG00000149930	MAPK signaling	chr16:29985228-29985969	Hyper
TGFB1	7040	ENSG00000105329	MAPK signaling	chr19:41858620-41859766	Not.signif
TGFB3	7043	ENSG00000119699	MAPK signaling	chr14:76424540-76424909	Hyper
TGFBR1	7046	ENSG00000106799	MAPK signaling	chr9:101911461-101912078	Not.signif
TGFBR2	7048	ENSG00000163513	MAPK signaling	chr3:30713129-30713929	Not.signif
TICAM1	148022	ENSG00000127666	NF-кB signaling	chr19:4817627-4818528	Hyper
TLR4	7099	ENSG00000136869	NF-кB signaling	chr9:120476465-120477166	Not.signif
TNFAIP3	7128	ENSG00000118503	NF-кB signaling	chr6:138188420-138188810	Hyper
TNFRSF13C	115650	ENSG00000159958	NF-кB signaling	chr22:42320921-42321558	Not.signif
TNFRSF1A	7132	ENSG00000067182	TNF signaling	chr12:6437922-6438788	Hyper
TNFRSF1B	7133	ENSG00000028137	TNF signaling	chr1:12268194-12269238	Hyper
TRADD	8717	ENSG00000102871	MAPK signaling	chr16:67188131-67188862	Not.signif
TRAF1	7185	ENSG00000056558	NF-кB signaling	chr9:123666308-123667516	Not.signif
TRAF2	7186	ENSG00000127191	TNF signaling	chr9:139820114-139820915	Hyper
TRIM25	7706	ENSG00000121060	NF-кB signaling	chr17:54968850-54969590	Not.signif
VEGFA	7422	ENSG00000112715	MAPK signaling	chr6:43738148-43739070	Hyper
VEGFB	7423	ENSG00000173511	MAPK signaling	chr11:64005745-64006253	Not.signif
XIAP	331	ENSG00000101966	NF-кB signaling	chrX:123045983-123046632	Not.signif
