# Supplementary material for: ATXN2-mediated translation of TNFR1 promotes esophageal squamous cell carcinoma via m6A-dependent manner
Source: Mol Ther. 2022 Jan 4;30(3):1089–103. doi: 10.1016/j.ymthe.2022.01.006 (PMC8899599; doi:10.1016/j.ymthe.2022.01.006)
Supplement: Table S5. Characteristics of ESCC patients for m6A-seq in this study [file mmc3.xlsx]

## Sheet: Sheet1
Table S4. Proteins identified in RNA pulldown and mass spectrometry analysis with TNFR1[m6A] or TNFR1[A]
Protein ID	Gene name	Unique peptides	log2(LFQ intensity A + 1)	log2(LFQ intensity m6A + 1)
Q99700	ATX2	27	26.6996	37.2102
P48643	TCPE	14	26.628	28.2945
Q9Y2W1	TR150	18	29.4914	30.3244
P42285	MTREX	13	26.8724	27.6098
Q9H6S0	YTDC2	36	29.8701	30.4341
P11388	TOP2A	23	28.6458	29.1919
P13010	XRCC5	22	29.9618	30.4532
P05783	K1C18	25	36.1318	36.6116
Q8TDN6	BRX1	17	29.8376	30.2396
Q6ZRV2	FA83H	43	30.7903	31.1777
P12956	XRCC6	27	30.8971	31.2556
P38159	RBMX	17	30.8362	31.1833
P09874	PARP1	47	32.3245	32.6644
P35658	NU214	16	27.972	28.3013
Q92499	DDX1	17	29.5853	29.9073
P02545	LMNA	21	29.2067	29.505
Q8N3C0	ASCC3	14	26.9061	27.1871
Q99959	PKP2	15	28.172	28.4518
Q99848	EBP2	15	29.9005	30.177
P46013	KI67	13	27.081	27.3551
O15027	SC16A	22	28.2242	28.4937
P61978	HNRPK	17	30.6735	30.9333
P35579	MYH9	57	32.0884	32.3292
Q15149	PLEC	79	37.3812	37.6185
Q5T0W9	FA83B	27	30.4112	30.6441
Q9BZE4	NOG1	19	29.292	29.5194
O00411	RPOM	14	27.8451	28.069
Q9Y3I0	RTCB	17	30.1802	30.4028
Q9Y4K1	CRBG1	33	30.1968	30.4189
P50991	TCPD	17	28.5686	28.7899
P78371	TCPB	17	29.1021	29.3195
O00571	DDX3X	20	29.5745	29.7909
O95425	SVIL	29	28.697	28.9037
Q15233	NONO	14	29.4888	29.6773
P35250	RFC2	14	28.5334	28.7207
P12268	IMDH2	21	31.9021	32.0738
Q13151	ROA0	15	33.2217	33.3892
P63244	RACK1	21	33.6213	33.7879
O43795	MYO1B	51	35.0881	35.2471
O76021	RL1D1	14	29.7596	29.9167
Q99575	POP1	31	30.1203	30.277
P09651	ROA1	16	33.7211	33.8678
Q13085	ACACA	116	35.0923	35.2291
P15924	DESP	140	33.2348	33.3658
P00367	DHE3	23	31.9745	32.0975
P11142	HSP7C	14	33.2618	33.3762
P11387	TOP1	25	30.7458	30.8566
P78527	PRKDC	80	31.1181	31.2283
O94832	MYO1D	49	32.0168	32.1261
P61247	RS3A	18	33.1768	33.28
Q92841	DDX17	24	32.0463	32.1453
Q00839	HNRPU	26	32.6661	32.7568
Q9BUJ2	HNRL1	14	28.9471	29.0371
P43243	MATR3	20	30.5876	30.674
P04406	G3P	15	32.9513	33.0375
Q9UNQ2	DIM1	13	27.8102	27.8902
P42704	LPPRC	22	28.6265	28.7052
Q01780	EXOSX	19	28.431	28.506
P14618	KPYM	23	30.8627	30.9338
P40227	TCPZ	13	28.96	29.0299
P0DMV9	HS71B	14	32.6905	32.7573
Q8IY81	SPB1	14	28.0432	28.1088
P26641	EF1G	22	31.9919	32.0503
P41252	SYIC	20	28.6538	28.7103
P17987	TCPA	19	29.2444	29.298
Q13428	TCOF	15	28.3267	28.3768
Q7KZI7	MARK2	20	29.8471	29.8963
Q92900	RENT1	28	29.7901	29.8364
Q8IZH2	XRN1	17	28.2192	28.2644
Q99832	TCPH	18	28.8845	28.9263
Q16643	DREB	14	29.7511	29.7905
O60716	CTND1	29	30.7196	30.759
O60437	PEPL	39	29.3801	29.4187
P46782	RS5	13	32.4023	32.4389
Q9UHB6	LIMA1	47	32.8091	32.8437
Q9BRZ2	TRI56	17	28.4751	28.5063
Q13283	G3BP1	17	32.7219	32.7526
P40938	RFC3	13	28.4305	28.4584
P22626	ROA2	15	32.1928	32.2203
P17844	DDX5	26	33.436	33.4622
P23246	SFPQ	15	29.4229	29.4474
P14868	SYDC	13	28.4155	28.4382
Q8WVV9	HNRLL	16	29.2503	29.2723
P08865	RSSA	14	32.9969	33.016
P23396	RS3	20	33.9179	33.9349
O75179	ANR17	14	29.8117	29.8261
Q9UMD9	COHA1	16	30.4289	30.4383
Q99613	EIF3C	22	30.6348	30.6416
Q12797	ASPH	20	29.8487	29.8543
P60228	EIF3E	15	30.4886	30.4928
O00159	MYO1C	42	33.6709	33.673
P46777	RL5	17	33.9055	33.9067
Q15477	SKIV2	17	27.7087	27.7093
P62424	RL7A	19	34.7384	34.7361
O15371	EIF3D	16	30.1011	30.0942
Q9BQG0	MBB1A	25	29.1067	29.0965
Q9Y446	PKP3	36	31.4196	31.4069
P47756	CAPZB	15	30.344	30.328
O60841	IF2P	32	30.6013	30.5849
P15880	RS2	16	33.3263	33.3063
P35251	RFC1	18	29.233	29.2124
Q9HCE1	MOV10	23	29.4814	29.4595
Q6PKG0	LARP1	24	30.2227	30.1998
Q7Z2T5	TRM1L	15	28.6224	28.5969
P26196	DDX6	16	31.1913	31.1654
P36578	RL4	23	35.4223	35.3945
P62701	RS4X	18	33.2577	33.2281
Q7L2E3	DHX30	30	29.5245	29.4912
O95782	AP2A1	14	27.7079	27.672
Q08211	DHX9	44	32.0964	32.0558
Q14008	CKAP5	13	27.7886	27.7421
Q9Y262	EIF3L	23	30.6412	30.5924
P68104	EF1A1	14	35.1746	35.1249
Q9H0A0	NAT10	30	29.9401	29.8893
P14866	HNRPL	21	33.1154	33.0639
Q6PGP7	TTC37	15	27.7385	27.6809
Q96RQ3	MCCA	31	33.7456	33.6876
P41091	IF2G	21	31.3375	31.2792
P61313	RL15	13	33.7186	33.6592
P06748	NPM	13	34.993	34.9331
Q9UQ80	PA2G4	22	32.4462	32.3848
P55884	EIF3B	30	31.1765	31.1146
P18124	RL7	21	34.7337	34.6712
P11586	C1TC	29	30.3236	30.2572
P05388	RLA0	18	34.8635	34.7953
P46781	RS9	15	33.382	33.31
Q9NYL9	TMOD3	14	29.4376	29.3626
P11940	PABP1	20	32.019	31.9424
Q14152	EIF3A	50	31.8262	31.7444
Q9C0C2	TB182	22	29.8402	29.7509
P04075	ALDOA	20	31.915	31.8239
P62917	RL8	15	34.23	34.1386
P26599	PTBP1	15	32.9074	32.8105
P05198	IF2A	19	30.6354	30.5323
P07814	SYEP	31	29.8283	29.725
Q9UHD8	SEPT9	16	29.0431	28.9381
P39023	RL3	24	34.9283	34.82
O95793	STAU1	16	31.1173	31.0013
Q9NUQ6	SPS2L	18	30.0473	29.931
P19338	NUCL	31	33.8902	33.7736
Q16666	IF16	14	28.216	28.096
Q8NE71	ABCF1	26	30.9519	30.8312
P16144	ITB4	31	29.8476	29.7242
Q9NZI8	IF2B1	28	34.4714	34.3448
P04792	HSPB1	15	31.2983	31.1711
P11021	BIP	30	32.9279	32.7925
P62269	RS18	14	32.8554	32.7176
Q09666	AHNK	172	33.7524	33.6099
Q8IWS0	PHF6	14	29.7447	29.6013
Q08J23	NSUN2	21	28.6282	28.4834
Q14444	CAPR1	15	32.4213	32.2742
P62280	RS11	13	33.2615	33.1075
P46940	IQGA1	30	29.2185	29.0643
O60506	HNRPQ	17	31.1022	30.9406
P50990	TCPQ	15	29.0184	28.8545
Q8IWZ3	ANKH1	13	27.6007	27.4355
Q8NC51	PAIRB	20	32.5787	32.4127
O14879	IFIT3	15	30.8578	30.6906
Q12906	ILF3	16	31.079	30.9077
Q7Z739	YTHD3	13	32.6414	32.4575
P11498	PYC	49	33.4818	33.2927
Q6ZVM7	TM1L2	21	30.602	30.4124
P42694	HELZ	18	28.0636	27.8716
P20042	IF2B	16	30.6341	30.4407
P48634	PRC2A	57	31.9042	31.7106
Q7KZF4	SND1	32	30.8218	30.6281
P49368	TCPG	21	29.6302	29.4318
P09913	IFIT2	17	30.6553	30.4508
Q9Y520	PRC2C	65	32.4914	32.2842
Q16891	MIC60	15	28.6594	28.4507
P52272	HNRPM	18	33.2467	33.035
P04843	RPN1	15	29.0047	28.7903
Q14134	TRI29	22	29.4982	29.2792
Q86UP2	KTN1	19	27.418	27.197
Q02878	RL6	14	34.8035	34.5808
P51116	FXR2	14	29.3225	29.0995
Q96PK6	RBM14	19	31.4863	31.263
Q8WWI1	LMO7	36	30.0201	29.7934
Q13753	LAMC2	21	29.2235	28.9845
O00425	IF2B3	26	34.4171	34.1767
Q9Y4P3	TBL2	16	29.1884	28.9348
P16615	AT2A2	16	28.8486	28.587
Q86UE4	LYRIC	17	30.1333	29.8661
Q9HCC0	MCCB	27	33.8475	33.5803
Q9H0D6	XRN2	15	28.2461	27.9754
Q9UG63	ABCF2	14	28.5042	28.23
Q14247	SRC8	18	30.4406	30.1597
Q9P2E9	RRBP1	47	32.4	32.1143
P13639	EF2	36	32.1661	31.8753
P07947	YES	13	28.4097	28.1171
P09914	IFIT1	18	31.2989	31.0042
Q9BYJ9	YTHD1	13	30.8372	30.5379
Q9ULV0	MYO5B	14	27.8016	27.4979
Q7Z417	NUFP2	17	30.2978	29.9713
P07355	ANXA2	25	31.9735	31.6445
Q15646	OASL	26	32.5784	32.2291
P38646	GRP75	27	31.0695	30.7122
Q7Z2W4	ZCCHV	27	31.0802	30.7161
Q8WWM7	ATX2L	26	31.0302	30.6645
P10809	CH60	15	29.5252	29.1573
Q9NZB2	F120A	22	31.3741	31.0056
Q9Y6M1	IF2B2	27	35.3872	34.9686
P21589	5NTD	18	30.2959	29.8623
Q13751	LAMB3	33	29.8573	29.4147
P14923	PLAK	32	32.5654	32.0826
Q96HS1	PGAM5	15	29.9121	29.3807
Q14126	DSG2	29	30.9078	30.3686
Q8IY21	DDX60	30	30.0135	29.4738
Q8WUF5	IASPP	16	29.413	28.8312
P05166	PCCB	21	29.6547	29.0522
P32926	DSG3	25	31.0026	30.3125
P05165	PCCA	25	30.1859	29.4657
O75369	FLNB	23	29.0401	28.2103
Q14204	DYHC1	34	28.5592	27.609
